# Supplementary material for: 1-Piperidine Propionic Acid Protects from Septic Shock Through Protease Receptor 2 Inhibition
Source: Int J Mol Sci. 2024 Oct 30;25(21):11662. doi: 10.3390/ijms252111662 (PMC11547144; doi:10.3390/ijms252111662)
Supplement: Supplementary file 1 [file ijms-25-11662-s001.zip]

Archive with 1 entries (1 files):
- ijms-3163090-supplementary.pdf
